# Supplementary material for: Eriodictyol can modulate cellular auxin gradients to efficiently promote in vitro cotton fibre development
Source: BMC Plant Biol. 2019 Oct 24;19:443. doi: 10.1186/s12870-019-2054-x (PMC6814110; doi:10.1186/s12870-019-2054-x)
Supplement: Supplementary file 1 — Additional file 1: Table S1. Statistics for the paired clean reads and read mapping for 6 treatments with 3 replications. [file 12870_2019_2054_MOESM1_ESM.xlsx]

## Sheet: Sheet1
Supplementary Table S1
Statistics of paired clean reads and read mapping for 6 treatments with 3 replications.
	Treatment	Sample	Total paired clean reads	Aligned	Mutiple mapping	Uniquely mapping
	Control_1D	A1	73584854	0.8966	0.2561	0.6405
		A2	74008784	0.9035	0.2379	0.6656
		A3	73837456	0.9091	0.243	0.6661
	ERI_1D	A4	73649368	0.9172	0.2474	0.6698
		A5	73799236	0.9148	0.2502	0.6646
		A6	73611536	0.9233	0.2551	0.6682
	Control_5D	A7	74384440	0.9071	0.2628	0.6443
		A8	74038552	0.9054	0.2472	0.6582
		A9	73486706	0.902	0.2573	0.6447
	ERI_5D	A10	74717990	0.88	0.235	0.645
		A11	73565136	0.8904	0.238	0.6524
		A12	73646480	0.913	0.2538	0.6592
	Control_10D	A13	72433144	0.8999	0.2411	0.6588
		A14	74245582	0.9001	0.2257	0.6744
		A15	73500316	0.9039	0.2588	0.6451
	ERI_I0D	A16	74521836	0.8919	0.2907	0.6012
		A17	74236568	0.8747	0.2416	0.6331
		A18	73463952	0.8795	0.2584	0.6211
	Average	All	73818440	0.90068	0.2501	0.6502
