# Supplementary material for: Eriodictyol can modulate cellular auxin gradients to efficiently promote in vitro cotton fibre development
Source: BMC Plant Biol. 2019 Oct 24;19:443. doi: 10.1186/s12870-019-2054-x (PMC6814110; doi:10.1186/s12870-019-2054-x)
Supplement: Supplementary file 7 — Additional file 7: Table S2. Comparison of the expression profiles of novel and annotated gene between control and ERI samples. [file 12870_2019_2054_MOESM7_ESM.xlsx]

## Sheet: Sheet1
Supplementary Table S2	The log2 values of ERI/Control ratios for some differentially expressed pathway genes
Gene ID	log2 value of ERI_1D/Control_1D	log2 value of ERI_5D/Control_5D	log2 value of ERI_10D/Control_10D	Putative function
Gh_D08G2082	0.768219	1.56909	2.04721	BAK1
Gh_D06G0130	0.699003	1.90802	-0.147502	BKI1
BGI_novel_G008746	-5.80542	1.06583	2.45546	BRI1
Gh_A02G0882	1.104	2.14711	-5.62404	BRI1
Gh_A06G0877	1.0464	0.967784	-0.241679	BRI1
Gh_A09G1610	1.06272	0.298933	-10.2439	BRI1
Gh_A12G1366	0.844598	1.48652	-1.59045	BRI1
Gh_D02G1026	1.78818	-41.759	2.57381	BRI1
Gh_D06G2021	15.8042	1.16702	0.552102	BRI1
Gh_D10G1383	1.10034	-0.253371	-3.48256	BRI1
Gh_D11G0401	1.03717	1.05705	0.214396	BRI1
Gh_D11G2375	1.14617	0.935059	1.92349	BRI1
Gh_D12G0947	1.3651	0.784691	2.52945	BRI1
Gh_D13G2135	1.03679	0.469843	1.51192	BRI1
Gh_D01G1042	1.17453	0.362652	-17.9606	CYCD3
Gh_A02G0866	-1.81384	0.294377	0.638326	TCH4
Gh_A02G1347	12.688	1.54687	1.12764	TCH4
Gh_A05G2724	2.92124	1.17571	-0.115354	TCH4
Gh_A05G3992	2.17291	1.05031	0.802645	TCH4
Gh_D02G0992	2.96672	1.10006	0.494895	TCH4
Gh_D03G0483	5.60615	3.97955	2.44485	TCH4
Gh_D05G3030	3.07766	0.598802	1.1226	TCH4
Gh_D05G3929	2.42248	1.12899	0.433041	TCH4
Gh_A10G2133	0.521425	2.18175	0.521425	ANS
BGI_novel_G010034	0.0937274	0.154726	0.0937274	CHI
Gh_D04G1926	0.00931116	0.00440566	0.00931116	CHI
BGI_novel_G002350	-0.0196267	-0.0199605	-0.0196267	CHS
BGI_novel_G008374	-0.0372694	0.0420125	-0.0372694	CHS
Gh_A05G2037	0.57906	0	0.57906	CHS
Gh_D10G1431	-0.00858401	-0.0298215	-0.00858401	CHS
Gh_D01G0569	-0.428867	-0.161233	-0.428867	DFR
Gh_D11G1775	0.0274961	-0.0354837	0.0274961	F3H
Gh_D13G2163	-0.0792607	-0.301471	-0.0792607	F3H
Gh_A04G0163	-0.604614	0.0658411	-0.604614	F3'H
Gh_A05G0557	-0.0243612	-0.484534	-0.0243612	F3'H
Gh_A09G1733	-0.535153	0.694747	-0.535153	F3'H
Gh_D03G1510	-0.294989	0.044982	-0.294989	F3'H
Gh_D05G0686	0.0172891	-0.495796	0.0172891	F3'H
Gh_D05G3536	0.120227	-0.22106	0.120227	F3'H
Gh_A04G0228	-0.308595	-0.393199	-0.308595	FLS
Gh_A05G3400	0	0.535663	0	FLS
Gh_A10G0299	0.0210863	-0.402644	0.0210863	FLS
Gh_A13G2338	0.00438157	-2.34152	0.00438157	FLS
Gh_D13G1632	0.0199737	-0.867311	0.0199737	FLS
Gh_D13G2086	0.168695	-0.115356	0.168695	FLS
Gh_D13G2151	-0.0174404	-1.28453	-0.0174404	FLS
Gh_A01G0933	-0.0235329	-0.0312832	-0.0235329	LAR
Gh_D01G0977	0.0390371	0.0181007	0.0390371	LAR
Gh_A05G3908	1.09207	-4.86292	1.83669	ARF
Gh_D05G0755	1.04531	-1.19908	1.7938	ARF
Gh_A06G0351	1.13982	0.799542	1.84725	AUX1
Gh_A10G2096	1.59004	-19.7241	1.11824	AUX1
Gh_A12G2117	1.19125	NA	0.270824	AUX1
Gh_D06G0382	0.760892	0.98549	-0.280226	AUX1
Gh_D09G1548	1.05127	-4.206	1.48254	AUX1
Gh_D10G2366	-0.105328	-96.1075	-2.28946	AUX1
Gh_A02G1331	0.89012	0.980891	2.92355	GH3
Gh_A03G1354	-2.6617	-139.358	-1.09538	GH3
Gh_A03G1429	1.00519	0.785175	0.501657	GH3
Gh_A11G1993	0.935026	0.948841	-3.31128	GH3
Gh_A13G0392	1.20231	-5.24796	3.75516	GH3
Gh_D08G0262	1.11747	1.03384	0.444403	GH3
Gh_D11G0514	0.549289	0.775236	1.42893	GH3
Gh_D11G1989	0.949097	0.990292	-3.87292	GH3
BGI_novel_G002314	0.243502	NA	NA	IAA-ARP
Gh_A02G0340	0.961064	1.45526	-0.549746	IAA-ARP
Gh_A05G1067	1.01857	0.952975	0.483162	IAA-ARP
Gh_A05G1068	0.882915	1.46608	-1.9368	IAA-ARP
Gh_A05G1076	1.01847	0.65507	0.916419	IAA-ARP
Gh_A05G3954	1.03716	0.648945	0.907394	IAA-ARP
Gh_A07G0317	0.961016	0.602859	-3.42522	IAA-ARP
Gh_A07G2154	1.91503	1.01761	-1.96961	IAA-ARP
Gh_A08G2136	1.07198	0.959003	0.450324	IAA-ARP
Gh_A08G2485	9.08793	0.92056	-13.5529	IAA-ARP
Gh_A11G1231	1.02857	1.20689	0.152697	IAA-ARP
Gh_A11G2241	1.01201	0.981872	0.206972	IAA-ARP
Gh_A13G1489	1.03432	1.0008	0.464691	IAA-ARP
Gh_D02G0405	0.900117	0.929945	0.252312	IAA-ARP
Gh_D02G2389	0.814146	-3.82503	0.172061	IAA-ARP
Gh_D05G0138	1.02325	-46.6781	-0.0475104	IAA-ARP
Gh_D05G1217	0.918436	1.39823	0.937005	IAA-ARP
Gh_D05G1254	1.00389	0.660247	1.04426	IAA-ARP
Gh_D05G1269	1.01923	0.745301	0.831278	IAA-ARP
Gh_D06G0506	1.11358	3.66299	0.160893	IAA-ARP
Gh_D07G0374	1.01759	0.361709	0.625902	IAA-ARP
Gh_D07G2124	2.16676	1.05875	-0.107203	IAA-ARP
Gh_D07G2125	1.00805	0.935194	0.23634	IAA-ARP
Gh_D08G0665	1.63581	0.899253	1.0625	IAA-ARP
Gh_D10G0616	1.06546	0.582929	0.425996	IAA-ARP
Gh_D11G1104	1.14612	2.43425	1.53955	IAA-ARP
Gh_D11G1320	1.01842	3.21405	-0.375078	IAA-ARP
Gh_A01G0260	1.19937	0.351444	1.48896	SAUR
Gh_A06G0054	1.03983	1.25481	3.52662	SAUR
Gh_A06G0714	1.02612	0.796663	1.66236	SAUR
Gh_A12G2237	1.24532	0.365307	1.31822	SAUR
Gh_A13G2026	1.24879	1.47247	-0.386362	SAUR
Gh_D06G0824	1.11293	0.865493	1.86007	SAUR
Gh_D07G0491	0.69651	4.8494	2.27476	SAUR
Gh_D08G1376	NA	0.941785	1.25381	SAUR
Gh_D10G0502	2.11535	1.92645	-2.70636	SAUR
Gh_D13G0967	0.393979	32.358	-2.67547	SAUR
Gh_D13G0968	0.677561	0.787907	NA	SAUR
Gh_A10G2133	1.43537	4.53702	0.0274324	ANS
BGI_novel_G010034	1.06712	1.11321	1.24179	CHI
Gh_D04G1926	1.00647	1.00306	0.872617	CHI
BGI_novel_G002350	0.986488	0.98626	0.863581	CHS
BGI_novel_G008374	0.974498	1.02955	0.775517	CHS
Gh_A05G2037	1.49388	-0.596834	-0.0116822	CHS
Gh_D10G1431	0.994068	0.979542	0.854038	CHS
Gh_D01G0569	0.742845	0.89426	0.0313145	DFR
Gh_D11G1775	1.01924	0.975705	1.33082	F3H
Gh_D13G2163	0.946543	0.811425	0.640624	F3H
Gh_A04G0163	0.657647	1.0467	0.644511	F3'H
Gh_A05G0557	0.983256	0.714728	1.22245	F3'H
Gh_A09G1733	0.690086	1.6186	-0.994939	F3'H
Gh_D03G1510	0.815079	1.03167	0.327534	F3'H
Gh_D05G0686	1.01206	0.70917	1.51402	F3'H
Gh_D05G3536	1.08691	0.857935	2.85036	F3'H
Gh_A04G0228	0.807428	0.761439	-9.46491	FLS
Gh_A05G3400	NA	1.44961	-1.10129	FLS
Gh_A10G0299	1.01472	0.756471	5.1607	FLS
Gh_A13G2338	1.00304	0.197303	8.85988	FLS
Gh_D13G1632	1.01394	0.548167	-0.741426	FLS
Gh_D13G2086	1.12404	0.923154	1.40738	FLS
Gh_D13G2151	0.987984	0.410505	-0.124894	FLS
Gh_A01G0933	0.983821	0.97855	1.23675	LAR
Gh_D01G0977	1.02743	1.01263	1.12503	LAR
Gh_D03G1510	0.815079	1.03167	0.327534	F3'5'H
Gh_A08G0421	-0.0347134	-0.20337	2.2115	Cellulose synthase 2
Gh_A05G1849	0.218598	0.123513	0.0814073	Cellulose-synthase-like
Gh_A05G2253	-0.0538705	-0.490504	-0.236891	Cellulose-synthase-like
Gh_A09G0244	0.346128	0.0858515	-0.096835	Cellulose-synthase-like
Gh_D02G2393	0.131654	-0.456867	-0.866121	Cellulose-synthase-like
Gh_D05G0643	0.0375692	-0.0119025	-0.0153314	Cellulose-synthase-like
Gh_D06G0218	0.0515073	0.0603564	-0.318298	Cellulose-synthase-like
Gh_D06G1112	-1.24052	0.496054	0.23772	Cellulose-synthase-like
Gh_D07G0344	0.00221507	-0.0303731	-0.305545	Cellulose-synthase-like
Gh_D07G1598	0.0424546	-0.000956764	0.098051	Cellulose-synthase-like
Gh_A07G0578	0.0163965	-0.0221687	-0.0765318	Fucosyltransferase
Gh_D13G0804	-0.170925	-0.0821344	0.0809107	Fucosyltransferase
Gh_A07G1434	0.0773232	-0.0457443	-0.10055	Galactosyltransferase
Gh_A11G1232	0.187999	0.00170418	-0.125622	Galactosyltransferase
Gh_D10G1349	-0.143555	-0.0456995	-0.156515	Galactosyltransferase
Gh_A10G0146	-3.70048	5.43616	0.607957	XTH
Gh_A11G1910	-6.64386	0.76466	NA	XTH
Gh_D06G1602	1.31479	0.428588	0.317834	XTH
Gh_D09G1367	0.217826	2.86753	-0.755332	XTH
Gh_D12G0752	0.168336	0.166515	2.45652	XTH
Gh_Sca010556G01	-0.0213317	0.0372193	0.020159	XTH
Gh_A03G0598	0.15739	0.051376	-0.0191717	Xylosyltransferase
Gh_A08G0384	-0.046949	0.0361899	0.0744866	Xylosyltransferase
Gh_A11G1936	-0.632527	0.388579	0.0579988	Xylosyltransferase
Gh_D02G0535	0.196396	0.182618	-0.125916	Xylosyltransferase
Gh_D12G0729	0.00869369	0.0222754	-0.104322	Xylosyltransferase
Gh_D12G1768	-0.0417176	0.0473543	0.0332775	Xylosyltransferase
Gh_A12G0188	0.140378	0.00043431	-0.218714	α-Fucosidase
Gh_D13G0680	0.044738	-0.279177	0.0260426	α-Xylosidase
Gh_Sca004867G05	-0.0064849	-0.0672574	0.182214	α-Xylosidase
Gh_A05G1118	0.0633899	-0.0793481	-0.137414	β-Galactosidase
Gh_A05G1628	0.482308	0.0551973	0.0623094	β-Galactosidase
Gh_A05G3814	-6.74182e-05	-0.0146554	-0.0450324	β-Galactosidase
Gh_A10G1123	0.0200567	-0.0182809	0.0766811	β-Galactosidase
Gh_D01G1634	-0.303233	0.0497375	-0.918469	β-Galactosidase
Gh_D06G0726	0.239517	0.0263598	0.105501	β-Galactosidase
Gh_D10G0564	-0.0248957	0.030057	0.0185306	β-Galactosidase
Gh_D11G1816	0.00667001	0.0327817	-0.0990607	β-Galactosidase
Gh_D12G2020	NA	0.610069	1.59987	β-Galactosidase
Gh_A13G0804	-0.0154224	0.0377271	0.107417	β-Glucosidase
Gh_D05G0774	-0.241961	0.588836	-0.899376	β-Glucosidase
Gh_D05G0886	-0.244533	0.166199	0.0787363	β-Glucosidase
Gh_D09G0990	-0.0493226	0.121763	-0.253669	β-Glucosidase
Gh_A02G0706	0.186796	2.79525	0.0453889	Ascorbate
BGI_novel_G000946	NA	1.74091	-3.35314	Ascorbate
BGI_novel_G004748	0.0611846	-2.5689	0.667022	Ascorbate
Gh_D09G0992	-0.533638	1.92714	0.256659	Ascorbate
Gh_A01G2104	NA	0.204733	-1.54896	Ascorbate
BGI_novel_G009776	3.70878	-0.350599	-0.904085	Ascorbate
Gh_A08G1012	-1.63015	0.640728	2.90921	Ascorbate
Gh_A09G1558	0.585759	-1.19557	0.81715	Ascorbate
Gh_D01G1313	NA	-0.427588	NA	Ascorbate
Gh_D05G0229	0.327002	0.681918	-2.05389	Ascorbate
Gh_D05G3096	NA	0.956517	-1.41567	Ascorbate
Gh_D07G1546	NA	0.389518	NA	Ascorbate
Gh_D08G0759	-0.0193398	0.153279	0.83718	Ascorbate
Gh_D10G1398	-0.352157	0.457364	1.30647	Ascorbate
Gh_D10G2055	1.02041	-0.301789	-1.41007	Ascorbate
Gh_D10G2544	-0.2369	-0.258955	-0.876115	Ascorbate
Gh_D12G1841	0.437423	NA	0.91263	Ascorbate
