# Supplementary material for: Eriodictyol can modulate cellular auxin gradients to efficiently promote in vitro cotton fibre development
Source: BMC Plant Biol. 2019 Oct 24;19:443. doi: 10.1186/s12870-019-2054-x (PMC6814110; doi:10.1186/s12870-019-2054-x)
Supplement: Supplementary file 15 — Additional file 15: Table S3. List of primers used in this study. [file 12870_2019_2054_MOESM15_ESM.xlsx]

## Sheet: Sheet1
Supplementary Table S3
List of primers used in this study
Gene ID	Forward primer sequence	Reverse primer sequence
Gh_A11G2287	CACCAATAGAGGATACTATGGGAGA	GCACTGACGGGATGAACAACA
Gh_A13G2026	AGATTTGTGGTTCCGTTGAGTT	TCCCTTTCTTGCCCTTGC
Gh_D01G0569	CCTCACAACCACCATTCCC	TTCTGCTCTGTCATGCTCCA
Gh_D01G0977	GTTGATGTGGTGATTTCGGTTGT	CGGATTTGAGCCTTGATTGC
Gh_D02G0992	TTGTCCCTGGAAACTCTGCT	CTCTGTTACCCTTGCCTTGAC
Gh_D03G0483	GAGACGGGCGTGGTAAGAT	TGACAGTGCCAGCAGAGTTT
Gh_D05G3030	ATTATGGCAGCATCAGGTAGCA	CGGCAGAGTTTCCAGGGAC
Gh_D08G0759	GGAGAAGCAACCGACCCTT	TGCCTGACCCAACAACCAA
Gh_D08G2082	ACGCAACTCATGTCACAACCG	CCAAAAGAACAACACCGAAACT
GhCHS	TGTGTGCTCGGAGATTACTGCT	GTTCAAACATGGGCTTCTCGAT
GhCHI	TGATGCAGAAGCAAAAGCCAT	TCCCACCTTCTGGTACTGAGCT
GhF3H	GGGCCTAGCTTGCAAGCTTCTT	AAGCAAGAGTGTGATGGTGCCTGG
GhF3'H	AGTGGGAGTTGGCTGATGGATT	CTCCTCACCCTGAAACGACAAC
GhF3'5'H	CCATTGCGTGGATGGATTTAC	TCCCCTGCAGAGTTTTCTCTG
GhDFR	CGAGGACCCTGAGAATGAAGT	GGCTTTTGTTGTTCTGCAACAT
GhUBQ7	GAAGGCATTCCACCTGACCAAC	CTTGACCTTCTTCTTCTTGTGCTTG
